# Supplementary material for: Affinity Selection of MS2 VLPs as SARS-CoV-2 Vaccine Candidates Targeting Nucleocapsid Protein
Source: Viruses. 2026 Jul 13;18(7):766. doi: 10.3390/v18070766 (PMC13431509; doi:10.3390/v18070766)
Supplement: Supplementary file 1 [file viruses-18-00766-s001.zip]

Archive with 1 entries (1 files):
- viruses-4382800-supplementary.pdf
